# Supplementary material for: The complete mitochondrial genome of Flustra foliacea (Ectoprocta, Cheilostomata) - compositional bias affects phylogenetic analyses of lophotrochozoan relationships
Source: BMC Genomics. 2011 Nov 23;12:572. doi: 10.1186/1471-2164-12-572 (PMC3285623; doi:10.1186/1471-2164-12-572)
Supplement: Additional file 1 — Codon usage pattern of the mitochondrial protein-encoding genes in ectoprocts. [file 1471-2164-12-572-S1.XLS]

## Sheet: Additional file 1
Codon usage pattern of the mitochondrial protein-encoding genes in ectoprocts.
Amino acid	Codon	Flustra foliacea	Bugula neritina	Watersipora subtorquata	Flustrellidra hispida
Ala	GCG	25	3	9	26
	GCA	28	89	90	86
	GCU	121	73	52	73
	GCC	12	33	30	59
	total	186	198	181	244
Arg	CGG	17	5	6	10
	CGA	8	29	29	25
	CGU	30	6	11	11
	CGC	1	5	3	12
	total	56	45	49	58
Asn	AAU	107	80	99	36
	AAC	12	101	83	61
	total	119	181	182	97
Asp	GAU	62	28	35	29
	GAC	8	30	24	36
	total	70	58	59	65
Cys	UGU	61	17	19	39
	UGC	3	14	13	24
	total	64	31	32	63
Gln	CAG	28	6	7	10
	CAA	26	72	61	33
	total	54	78	68	43
Glu	GAG	46	8	7	20
	GAA	29	72	68	42
	total	75	80	75	62
Gly	GGG	83	34	44	39
	GGA	60	91	104	62
	GGU	98	27	33	68
	GGC	6	19	9	47
	total	247	171	190	216
His	CAU	59	32	42	28
	CAC	5	34	26	55
	total	64	66	68	83
Ile	AUU	196	237	260	103
	AUC	14	109	83	80
	total	210	346	343	183
Leu	UUG	231	36	24	48
	UUA	239	300	250	139
	total Leu1	470	336	274	187
	CUG	9	17	21	53
	CUA	15	113	126	131
	CUU	83	56	21	80
	CUC	2	22	47	61
	total Leu2	109	208	215	325
Lys	AAG	39	12	5	13
	AAA	46	144	131	45
	total	85	156	136	58
Met	AUG	106	39	31	59
	AUA	108	281	292	133
	total	214	320	323	192
Phe	UUU	296	178	217	179
	UUC	16	66	68	89
	total	312	244	285	268
Pro	CCG	10	10	6	16
	CCA	19	40	53	31
	CCU	95	60	59	42
	CCC	7	33	24	56
	total	131	143	142	145
Ser	AGG	59	21	19	22
	AGA	48	119	97	56
	AGU	86	7	11	30
	AGC	11	18	6	36
	total Ser1	204	165	133	144
	UCG	32	6	10	18
	UCA	25	77	107	73
	UCU	149	69	58	68
	UCC	8	40	33	37
	total Ser2	214	192	208	196
Thr	ACG	19	8	8	22
	ACA	22	112	107	87
	ACU	88	76	77	55
	ACC	11	79	39	64
	total	140	275	231	228
Trp	UGG	49	16	13	22
	UGA	39	72	67	78
	total	88	88	80	100
Tyr	UAU	109	58	73	55
	UAC	22	63	68	82
	total	131	121	141	137
Val	GUG	80	21	23	47
	GUA	71	87	126	94
	GUU	185	32	33	58
	GUC	14	15	15	55
	total	350	155	197	254
Ter	UAG	8	0	2	3
	UAA	4	11	7	5
	total	12	11	9	8
total		3605	3668	3621	3356
