# Supplementary material for: The complete mitochondrial genome of Flustra foliacea (Ectoprocta, Cheilostomata) - compositional bias affects phylogenetic analyses of lophotrochozoan relationships
Source: BMC Genomics. 2011 Nov 23;12:572. doi: 10.1186/1471-2164-12-572 (PMC3285623; doi:10.1186/1471-2164-12-572)
Supplement: Additional file 10 — Results of the posterior predictive tests concerning compositional heterogeneity in differently modified concatenated alignments of mitochondrial proteins. Significant values of the Z scores are marked by *. [file 1471-2164-12-572-S10.XLS]

## Sheet: Additional file 10
Results of the posterior predictive tests concerning compositional heterogeneity in differently modified concatenated alignments of mitochondrial proteins. Significant values of the Z scores are marked by *.
	49 taxa, amino acid dataset (Fig. 5A)		39 taxa, amino acid dataset (Additional file 11)		49 taxa, amino acid data set recoded using 9 minmax chi-squared bins (Additional file 14)		49 taxa, amino acid data set recoded using 6 minmax chi-squared bins (Additional file 16)		49 taxa, amino acid data set recoded using Dayhoff groups (Additional file 18)
Acropora tenuis	5.895	*	6.205	*	5.335	*	6.962	*	-0.54
Antrokoreana gracilipes	1.19088		1.473		1.705		-0.897		1.283
Aplysia californica	1.26275		1.497		1.717		0.521		0.516
Arbacia lixula	4.48262	*	3.963	*	5.303	*	2.898	*	5.04	*
Atelura formicaria	0.5255		0.289		1.14		1.385		1.044
Balanoglossus carnosus	6.6395	*	6.856	*	7.278	*	2.008		8.519	*
Biomphalaria glabrata	4.39863	*	5.755	*	1.656		0.056		2.308	*
Bugula neritina	9.92912	*			11.518	*	7.319	*	5.1	*
Caenorhabditis elegans	8.7745	*	9.586	*	5.882	*	6.432	*	12.47	*
Cephalothrix simula	4.59275	*	5.976	*	6.746	*	4.347	*	4.882	*
Clymenella torquata	5.90275	*	5.222	*	5.609	*	0.961		6.041	*
Echinococcus granulosus	10.9552	*			10.49	*	8.261	*	13.28	*
Epiperipatus biolleyi	12.0146	*			4.462	*	-0.616		11.21	*
Florometra serratissima	7.09363	*	7.538	*	8.004	*	11.169	*	3.476	*
Flustra foliacea	8.50625	*	10.676	*	6.827	*	-0.053		1.662
Flustrellidra hispida	4.34738	*	4.691	*	2.189	*	1.583		6.49	*
Graptacme eborea	7.81	*	9.209	*	4.064	*	1.184		3.269	*
Heptathela hangzhouensis	11.7789	*			6.1	*	-0.319		3.045	*
Homo sapiens	7.92413	*	7.42	*	9.522	*	6.884	*	7.56	*
Katharina tunicata	-0.20475		-0.546		-0.922		-0.819		-0.868
Laqueus rubellus	10.1661	*			11.953	*	-0.073		2.101	*
Limulus polyphemus	4.90725	*	6.23	*	3.488	*	-0.821		0.247
Lineus viridis	10.8468	*			14.125	*	5.602	*	0.088
Lithobius forficatus	1.77575		2.087	*	2.561	*	-0.459		0.424
Loligo bleekeri	3.936	*	6.643	*	4.835	*	0.307		4.542	*
Loxocorone allax	2.3885	*	5.062	*	0.537		-0.399		0.229
Loxosomella aloxiata	0.96775		2.988	*	0.531		-0.79		-1.011
Lumbricus terrestris	5.1245	*	4.96	*	4.584	*	4.551	*	4.699	*
Metridium senile	5.69725	*	5.763	*	3.213	*	5.3	*	-0.437
Microcotyle sebastis	5.74238	*	6.595	*	4.333	*	5.215	*	3.265	*
Nautilus macromphalus	8.855	*	8.666	*	8.738	*	0.68		-0.748
Octopus vulgaris	9.83075	*			3.683	*	0.736		9.268	*
Paraspadella gotoi	5.14937	*	6.067	*	7.198	*	5.602	*	3.515	*
Penaeus monodon	0.9915		0.114		-0.484		-0.626		2.059	*
Phoronis psammophila	-0.268875		-0.281		-0.342		-0.693		-0.476
Platynereis dumerilii	7.03513	*	6.425	*	6.816	*	3.822	*	3.881	*
Priapulus caudatus	1.21887		0.613		-0.157		1.382		-1.052
Pupa strigosa	2.92638	*	3.047	*	3.308	*	2.347	*	3.187	*
Schistosoma japonicum	9.08525	*	10.081	*	3.277	*	3.545	*	10.927	*
Sipunculus nudus	8.09137	*	7.46	*	8.177	*	6.763	*	10.163	*
Spadella cephaloptera	2.01075	*	3.195	*	0.419		-0.412		1.221
Terebratalia transversa	10.8124	*			8.858	*	-0.837		2.778	*
Terebratulina retusa	6.40437	*	5.796	*	10.1	*	9.797	*	7.255	*
Tribolium castaneum	5.17537	*	6.436	*	3.905	*	-0.717		0.026
Trichinella spiralis	9.623	*			5.848	*	5.886	*	3.257	*
Triops cancriformis	2.582	*	1.856	*	3.789	*	0.997		0.154
Urechis caupo	5.30488	*	4.691	*	5.034	*	3.402	*	6.51	*
Watersipora subtorquata	9.42338	*			11.07	*	0.872		1.549
Xenopus laevis	5.9255	*	5.925	*	7.392	*	2.766	*	8.076	*
Global test	8.65682	*	7.3075	*	8.68989	*	7.19602	*	11.2846	*
Global P value	0		0		0.00280702		0.0045		0
