# Supplementary material for: The complete mitochondrial genome of Flustra foliacea (Ectoprocta, Cheilostomata) - compositional bias affects phylogenetic analyses of lophotrochozoan relationships
Source: BMC Genomics. 2011 Nov 23;12:572. doi: 10.1186/1471-2164-12-572 (PMC3285623; doi:10.1186/1471-2164-12-572)
Supplement: Additional file 13 — Minimum P values calculated with a chi-squared compositional heterogeneity test for maximum chi-square statistic bins based on the mitochondrial amino acid data set. [file 1471-2164-12-572-S13.XLS]

## Sheet: Additional file 13
Minimum P values calculated with a chi-squared compositional heterogeneity test for maximum chi-square statistic bins based on the mitochondrial amino acid data set.
Number of maximum chi-square statistic bins	P value
2	0.23697
3	0.35144
4	0.25416
5	0.25195
6	0.21048
7	0.20946
8	0.14075
9	0.11200
10	0.02386
11	0.00890
12	0.00192
13	0.00076
14	0.00001
15	0.00000
16	0.00000
17	0.00000
18	0.00000
19	0.00000
20	0.00000
