# Supplementary material for: The complete mitochondrial genome of Flustra foliacea (Ectoprocta, Cheilostomata) - compositional bias affects phylogenetic analyses of lophotrochozoan relationships
Source: BMC Genomics. 2011 Nov 23;12:572. doi: 10.1186/1471-2164-12-572 (PMC3285623; doi:10.1186/1471-2164-12-572)
Supplement: Additional file 23 — Primer pairs and corresponding annealing temperatures used for successful amplification of mitochondrial genome fragments of Flustra foliacea. [file 1471-2164-12-572-S23.XLS]

## Sheet: Additional file 23
Primer pairs and corresponding annealing temperatures used for successful amplification of mitochondrial genome fragments of Flustra foliacea.
Primer names	Primer sequence	Binding region	Annealing temperature (°C)	Length of PCR products (bp)
Ff-cox1-f	GGGTTTATTGTTTGGGGACA	cox1	60	3909
Ff-cox2-r	CCCCACAGAAGAAAAGTCCA	cox2
Ff-nd1-f	ACCCCATTTTAGGCTCTGGT	nad1	60	3866
Ff-cox1-r	TGGTATCCCAGCCAATCCTA	cox1
Ff-cob-f	TCGGTGTGACTCTGCTTTTG	cob	60	3869
Ff-nd5-r	CAGGGGAAATAAGCCAGCTA	nad5
Ff-cox2-f	CGGGGTGTCAGTATGGTCTC	cox2	60	2582
Ff-cob-r	AACACACAACCAACCCCAAT	cob
Ff-nd5-f	ACGGCCGGGTTATCTACTTT	nad5	62	3207
Ff-nd1-r	CCGGATTAGTCTCAGCCAAC	nad1
