# Supplementary material for: The complete mitochondrial genome of Flustra foliacea (Ectoprocta, Cheilostomata) - compositional bias affects phylogenetic analyses of lophotrochozoan relationships
Source: BMC Genomics. 2011 Nov 23;12:572. doi: 10.1186/1471-2164-12-572 (PMC3285623; doi:10.1186/1471-2164-12-572)
Supplement: Additional file 24 — Species, classification and accession numbers of mitochondrial genome sequences used in the phylogenetic analyses. [file 1471-2164-12-572-S24.XLS]

## Sheet: Additional file 24
Species, classification and accession numbers of mitochondrial genome sequences used in the phylogenetic analyses.
Taxon	Classification	Accession No.
Cnidaria
Acropora tenuis	Cnidaria, Anthozoa, Scleractinia	NC_003522
Metridium senile	Cnidaria, Anthozoa, Actiniaria	NC_000933
Bilateria
Deuterostomia
Balanoglossus carnosus	Hemichordata, Enteropneusta	NC_001887
Arbacia lixula	Echinodermata, Echinoidea	NC_001770
Florometra serratissima	Echinodermata, Crinoidea	NC_001878
Homo sapiens	Chordata, Vertebrata, Mammalia	NC_012920
Xenopus laevis	Chordata, Vertebrata, Amphibia	NC_001573
Protostomia
Paraspadella gotoi	Chaetognatha, Phragmophora, Spadellidae	NC_006083
Spadella cephaloptera	Chaetognatha, Phragmophora, Spadellidae	NC_006386
Ecdysozoa
Priapulus caudatus	Priapulida, Priapulidae	NC_008557
Caenorhabditis elegans	Nematoda, Chromadorea	NC_001328
Trichinella spiralis	Nematoda, Enoplea	NC_002681
Epiperipatus biolleyi	Onychophora, Peripatidae	NC_009082
Limulus polyphemus	Arthropoda, Chelicerata, Xiphosura	NC_003057
Heptathela hangzhouensis	Arthropoda, Chelicerata, Araneae	NC_005924
Lithobius forficatus	Arthropoda, Myriapoda, Chilopoda	NC_002629
Antrokoreana gracilipes	Arthropoda, Myriapoda, Diplopoda	NC_010221
Triops cancriformis	Arthropoda, Crustacea, Branchiopoda	NC_004465
Penaeus monodon	Arthropoda, Crustacea, Decapoda	NC_002184
Atelura formicaria	Arthropoda, Insecta, Thysanura	NC_011197
Tribolium castaneum	Arthropoda, Insecta, Coleoptera	NC_003081
Lophotrochozoa/Spiralia
Microcotyle sebastis	Platyhelminthes, Trematoda, Monogenea	NC_009055
Echinococcus granulosus	Platyhelminthes, Cestoda, Eucestoda	NC_008075
Schistosoma japonicum	Platyhelminthes, Trematoda, Digenea	NC_002544
Loxocorone allax	Entoprocta, Loxosomatidae	NC_010431
Loxosomella aloxiata	Entoprocta, Loxosomatidae	NC_010432
Flustrellidra hispida	Bryozoa, Gymnolaemata, Ctenostomata	NC_008192
Watersipora subtorquata	Bryozoa, Gymnolaemata, Cheilostomatida	NC_011820
Bugula neritina	Bryozoa, Gymnolaemata, Cheilostomata	AY690838
Flustra foliacea	Bryozoa, Gymnolaemata, Cheilostomata	JQ061319
Phoronis psammophila	Phoronida	AY368231
Lingula anatina	Brachiopoda, Linguliformea	AB178773
Terebratulina retusa	Brachiopoda, Rhynchonelliformea	NC_000941
Laqueus rubellus	Brachiopoda, Rhynchonelliformea	NC_002322
Terebratalia transversa	Brachiopoda, Rhynchonelliformea	NC_003086
Cephalothrix simula	Nemertea, Anopla, Paleonemertea	NC_012821
Lineus viridis	Nemertea, Anopla, Heteronemertea	NC_012889
Sipunculus nudus	Annelida, Sipuncula	NC_011826
Clymenella torquata	Annelida, Capitellida	NC_006321
Urechis caupo	Annelida, Echiura	NC_006379
Lumbricus terrestris	Annelida, Clitellata	NC_001673
Platynereis dumerilii	Annelida, Aciculata	NC_000931
Katharina tunicata	Mollusca, Polyplacophora	NC_001636
Graptacme eborea	Mollusca, Scaphopoda	NC_006162
Nautilus macromphalus	Mollusca, Cephalopoda, Nautiloidea	NC_007980
Loligo bleekeri	Mollusca, Cephalopoda, Coleoidea	NC_002507
Octopus vulgaris	Mollusca, Cephalopoda, Coleoidea	NC_006353
Pupa strigosa	Mollusca, Gastropoda, Opisthobranchia	NC_002176
Aplysia californica	Mollusca, Gastropoda, Opisthobranchia	NC_005827
Biomphalaria glabrata	Mollusca, Gastropoda, Pulmonata	NC_005439
