# Supplementary material for: The complete mitochondrial genome of Flustra foliacea (Ectoprocta, Cheilostomata) - compositional bias affects phylogenetic analyses of lophotrochozoan relationships
Source: BMC Genomics. 2011 Nov 23;12:572. doi: 10.1186/1471-2164-12-572 (PMC3285623; doi:10.1186/1471-2164-12-572)
Supplement: Additional file 25 — Run parameters of the PhyloBayes analyses. [file 1471-2164-12-572-S25.XLS]

## Sheet: Additional file 25
Run parameters of the PhyloBayes analyses.
Approach	Number of taxa	Number of points	Burn-in	Maxdiff
Amino acid data set	49	65,000	5,000	0.12
Amino acid data set; 10 taxa with the most strongly differing amino acid composition excluded	39	58,000	5,000	0.16
Amino acid data set recoded using 9 minmax chi-squared bins	49	60,000	10,000	0.17
Amino acid data set recoded using 6 minmax chi-squared bins	49	70,000	10,000	0.10
Amino acid data set recoded using dayhoff 6	49	50000	15000	0.15
